# Supplementary material for: Effectiveness of Acupotomy Combined with Epidural Steroid Injection for Lumbosacral Radiculopathy: A Randomized Controlled Pragmatic Pilot Study
Source: Medicina (Kaunas). 2024 Jan 19;60(1):175. doi: 10.3390/medicina60010175 (PMC10818306; doi:10.3390/medicina60010175)
Supplement: Supplementary file 1 [file medicina-60-00175-s001.zip]

Archive with 2 entries (2 files):
- Supplemental File.pdf
- Supplemental Video S1.mp4
